# Supplementary material for: Academic Burnout in University Students with Specific Learning Disorders: The Mediating Role of Anxiety in the Relationship Between Burnout and Depression
Source: J Clin Med. 2025 Sep 10;14(18):6400. doi: 10.3390/jcm14186400 (PMC12470895; doi:10.3390/jcm14186400)
Supplement: Supplementary file 1 [file jcm-14-06400-s001.zip]

Archive with 1 entries (1 files):
- jcm-3824576-supplementary.pdf
